# Supplementary material for: Functional tug of war between kinases, phosphatases, and the Gcn5 acetyltransferase in chromatin and cell cycle checkpoint controls
Source: G3 (Bethesda). 2023 Feb 6;13(4):jkad021. doi: 10.1093/g3journal/jkad021 (PMC10085806; doi:10.1093/g3journal/jkad021)
Supplement: jkad021_Supplementary_Data [file jkad021_supplementary_data.zip]

Archive with 3 entries (3 files):
- Table_S1_G3-2022-404014.docx
- Table_S2_G3-2022-404014.docx
- Table_S3_G3-2022-404014.docx
